# Supplementary material for: Physiologically based mathematical models of nanomaterials for regulatory toxicology: A review
Source: Comput Toxicol. 2019 Feb;9:133–42. doi: 10.1016/j.comtox.2018.10.002 (PMC6472634; doi:10.1016/j.comtox.2018.10.002)
Supplement: Supplementary Data 1 [file mmc1.xml]

<?xml version="1.0" encoding="UTF-8" standalone="no"?><data:data><datasets><author>andrew.worth@ec.europa.eu</author><type>0</type><dataset><value>3</value><reason>Other (please explain)</reason><comments>This is a review paper and is not based on a set of data, but is based on an inventory of models https://ec.europa.eu/jrc/en/science-update/review-computational-models-safety-assessment-nanomaterials</comments></dataset></datasets></data:data>
